# Supplementary material for: FMNL2 regulates actin for endoplasmic reticulum and mitochondria distribution in oocyte meiosis
Source: eLife. 2024 May 15;12:RP92732. doi: 10.7554/eLife.92732 (PMC11095938; doi:10.7554/eLife.92732)
Supplement: Figure 2—source data 1. [file elife-92732-fig2-data1.zip]

Archive with 4 entries (4 files):
- Fig 2/A---Fmnl2--c-Fmnl2KD.tif
- Fig 2/A---tubulin--c-Fmnl2KD.tif
- Fig 2/F---fmnl2---c-KD-200-400.tif
- Fig 2/F---tubulin---c-KD-200-400.tif
