# Supplementary material for: FMNL2 regulates actin for endoplasmic reticulum and mitochondria distribution in oocyte meiosis
Source: eLife. 2024 May 15;12:RP92732. doi: 10.7554/eLife.92732 (PMC11095938; doi:10.7554/eLife.92732)
Supplement: Figure 4—source data 1. [file elife-92732-fig4-data1.zip]

Archive with 12 entries (12 files):
- Fig 4/H---Arp---input-fmnl2-input-fmnl2.tif
- Fig 4/H---fascin---input-fmnl2-input-fmnl2.tif
- Fig 4/H---Formin2---input-fmnl2.tif
- Fig 4/H---profilin---input-fmnl2-input-fmnl2.tif
- Fig 4/I---Arp2---C-fmnl2KD.tif
- Fig 4/I---Arp2---fmnl2KD-fmnl2KD-200-400.tif
- Fig 4/I---tubulin---C-fmnl2KD.tif
- Fig 4/I---tubulin---fmnl2KD-fmnl2KD-200-400.tif
- Fig 4/J---actin---fmnl2KD-200.tif
- Fig 4/J---fmn2---C-fmnl2KD.tif
- Fig 4/J---fmn2---fmnl2KD-200.tif
- Fig 4/J---tubulin---C-fmnl2KD.tif
