# Supplementary material for: FMNL2 regulates actin for endoplasmic reticulum and mitochondria distribution in oocyte meiosis
Source: eLife. 2024 May 15;12:RP92732. doi: 10.7554/eLife.92732 (PMC11095938; doi:10.7554/eLife.92732)
Supplement: Figure 4—source data 2. [file elife-92732-fig4-data2.zip]

Archive with 1 entries (1 files):
- Figure 4 source data 2.tif
