# Supplementary material for: FMNL2 regulates actin for endoplasmic reticulum and mitochondria distribution in oocyte meiosis
Source: eLife. 2024 May 15;12:RP92732. doi: 10.7554/eLife.92732 (PMC11095938; doi:10.7554/eLife.92732)
Supplement: Figure 5—source data 1. [file elife-92732-fig5-data1.zip]

Archive with 9 entries (9 files):
- Fig 5/B---fmnl2---input-fmnl2.tif
- Fig 5/B---fmnl2---input-INF2.tif
- Fig 5/B---INF2---inpu-INF2.tif
- Fig 5/B---INF2---input-fmnl2.tif
- Fig 5/E---chop----C-fmnl2KD-fmnl2KD.tif
- Fig 5/E---Grp78---C-fmnl2KD-fmnl2KD.tif
- Fig 5/E---tubulin---C-fmnl2KD-fmnl2KD.tif
- Fig 5/H---actin---fmnl2KD-rescue.tif
- Fig 5/H---Grp78---fmnl2KD-rescue.tif
