# Supplementary material for: FMNL2 regulates actin for endoplasmic reticulum and mitochondria distribution in oocyte meiosis
Source: eLife. 2024 May 15;12:RP92732. doi: 10.7554/eLife.92732 (PMC11095938; doi:10.7554/eLife.92732)
Supplement: Figure 6—source data 1. [file elife-92732-fig6-data1.zip]

Archive with 2 entries (2 files):
- Fig 6/COFILIN---c-fmnl2KD-5.tif
- Fig 6/tubulin-c-fmnl2kd.tif
